# Supplementary material for: Nuclear 2′-O-methylation regulates RNA splicing through its binding protein FUBP1
Source: Sci Adv. 2025 Oct 17;11(42):eady3894. doi: 10.1126/sciadv.ady3894 (PMC12533644; doi:10.1126/sciadv.ady3894)
Supplement: Supplementary file 2 — Tables S1 to S10 [file sciadv.ady3894_tables_s1_to_s10.zip]

Archive with 2 entries (2 files):
- sciadv.ady3894_table_s4.xlsb
- sciadv.ady3894_tables_s1_to_s3_and_s5_to_s10.xlsb
